# Supplementary material for: Assessing vertebrate biodiversity in a kelp forest ecosystem using environmental DNA
Source: Mol Ecol. 2015 Dec 24;25(2):527–41. doi: 10.1111/mec.13481 (PMC4737306; doi:10.1111/mec.13481)
Supplement: Supplementary file 2 — Table S1. (A) Composition of the artificial communities used as positive controls. The two communities contained either equal (community 1) or increasing (community 2) concentrations of tissue DNA. (B) Sequence counts for each taxon present in the three positive controls. Table S2. Taxonomic annotation and read counts for sequences not matching species in our 12S database at specified blast and megan thresholds. Table S3. Visual fish survey counts for each sample site. Table S4. Pairwise‐comparisons of taxon abundance between (A) habitat types and (B) sample sites within the same habitat. Table S5. Statistical tests of beta‐diversity (A) between sites within the same habitat and (B) between habitats (R 2 values). [file MEC-25-527-s002.xlsx]

## Sheet: Table S1
Table S1. (A) Composition of the artificial communities used as positive controls. The two communities contained either equal (community 1) or increasing (community 2) concentrations of tissue DNA. (B) Sequence counts for each taxon present in the three positive controls.
A.
Taxon	Genus	Mock Community 1 (ng DNA)	Mock Community 2 (ng DNA)
Sardine	Sardinops	200	10
Yellowtail jack	Seriola	200	15
Silverside	Menidia	200	25
Swordfish	Xiphias	200	50
Dolphinfish	Coryphaena	200	75
Rockfish	Sebastes	200	100
Bluefin tuna	Thunnus	200	125
Capelin	Mallotus	200	150
Coho salmon	Oncorhynchus	200	175
Halibut	Paralichthys	200	200
B.
Taxon	Genus	Artificial Community 1 (no. of reads, mean±SD)	Artificial Community 2 (no. of reads, mean±SD)	Swordfish tissue (no. of reads, mean±SD)
Sardine	Sardinops	32222±11946	3548±926	0
Yellowtail jack	Seriola	32046±12415	5928±859	0
Silverside	Menidia	131±49	33±8.7	0
Swordfish	Xiphias	14564±5491	9750±1738	187990±19482
Dolphinfish	Coryphaena	10455±7380	5349±455	0
Rockfish	Sebastes	13709±4757	18765±2415	0
Bluefin tuna	Thunnus	21547±7548	38504±3228	0
Capelin	Mallotus	316±102	639±194	0
Coho salmon	Oncorhynchus	29801±10517	79585±12465	0
Halibut	Paralichthys	8739±3313	28430±3697	0
Chicken	Gallus	35±19	41±4.6	0
Human	Homo	0.7±1.1	0	0

## Sheet: Table S2
Table S2. Taxonomic annotation and read counts for sequences not matching species in our 12S database at specified BLAST and MEGAN thresholds. Sequences were annotated using BLAST against the full NCBI nucleotide database at an E-value threshold of ≤1e-20 to determine their likely identities. From these results, we assigned taxonomy from the hits with the lowest e-value at levels of ≤1e-40, ≤1e-3…
	No. of reads						No. of reads
Taxon	≤ 1e-40	≤ 1e-35	≤ 1e-30	≤ 1e-25	≤ 1e-20	Taxon	≤ 1e-40	≤ 1e-35	≤ 1e-30	≤ 1e-25	≤ 1e-20
Acanthistius	5038	35	0	0	0	Hominidae	2	3	0	0	0
Acanthopterygii	0	25	22	17	0	Homininae	19560	398	0	0	0
Ammocrypta	0	169	6954	0	0	Homo	42791	1822	0	0	0
Amniota	0	0	3	0	100	Hyperoglyphe	392	0	0	0	0
Anarhichas	6422	15	0	0	0	Jordanella	0	0	25	0	0
Anomalopoidea	0	0	2	0	0	Labridae	14	0	2	0	0
Anomalops	0	0	29	0	0	Labroidei	0	66	2	4	16
Aphyosemion	0	0	0	34	0	Larimichthys	0	281	0	0	0
Apodichthys	9578	106	0	0	0	Laurasiatheria	0	4	0	0	0
Atherinomorpha	0	0	0	0	2	Monachus	139	0	0	0	0
Auxis	59	1101	0	0	0	Monocentris	110	0	0	0	0
Bathylagus	6684	0	0	0	0	Neognathae	8	69	0	0	0
Beryciformes	0	6	2	0	0	No hits	416	416	416	416	416
Blennioidei	40	73	6	0	0	Nomeidae	0	16	16	0	0
Boreoeutheria	0	0	17	116	0	Not assigned	280402	41517	8582	6473	245
Bos	491	0	0	0	0	Odax	0	0	0	0	134
Bovinae	57	0	0	0	0	Odontesthes	0	19	0	0	0
Branchiostegus	0	0	15	0	0	Otariidae	427	0	0	0	0
Brevoortia	864	49	0	0	0	Oryzias	0	0	0	0	5028
Canidae	4	0	0	0	0	Pan	6542	0	0	0	0
Caniformia	265	8	0	0	0	Paralichthyidae	5	2	0	0	0
Canis	3654	0	0	0	0	Pelecaniformes	455	0	0	0	0
Catarrhini	17	9705	51	72	0	Percidae	0	0	4	0	0
Cetartiodactyla	0	36	0	0	0	Perciformes	51	173	86	13	411
Chaenopsis	0	200	0	0	0	Percoidei	139	7154	94	0	0
Chromis	53	0	0	0	0	Percomorpha	79	3441	508	29	288
Citharichthys	121	69	20	0	0	Phalacrocorax	21338	92	0	0	0
Clinidae	7	0	0	0	0	Phocidae	269	67	0	0	0
Clinocottus	1168	14029	634	0	0	Pholis	21	461	0	0	0
Clupeidae	4	4	5	0	0	Plectobranchus	71	26	0	0	0
Clupeiformes	0	0	3	0	0	Pleuronectinae	2	0	0	0	0
Clupeinae	14	0	54	0	0	Pleuronectoidei	0	2	0	0	0
Clupeocephala	0	0	18	298	0	Pleuronichthys	34	30309	2972	136	0
Cottidae	2	13	26	2	0	Protacanthopterygii	7	0	0	0	0
Cottoidea	18	182	147	0	0	Pterocaesio	115	0	0	0	0
Cottoidei	0	1140	0	0	0	Rhacochilus	1874	106454	109	0	0
Cottus	127	19	225	0	0	Sardinops	6708	4717	50	0	0
Ctenosquamata	0	0	4	10	0	Saurida	0	935	16	0	0
Cubiceps	0	1037	0	0	0	Sciaenidae	0	5	4	0	0
Cymatogaster	45	15722	73	0	0	Scombrinae	12	71	0	0	0
Cynoscion	0	10753	338	0	0	Scorpaeniformes	0	46	20	2	0
Cyprinodontiformes	0	0	79	8	0	Scorpis	16	0	0	0	0
Cyprinodontoidei	0	0	9	0	0	Sebastes	108	671	49	0	0
Deuterostomia	0	0	0	2	0	Sebastidae	0	11	4	0	0
Embiotoca	5995	976	30	0	0	Sebastinae	18	53	14	0	0
Embiotocidae	7	356	23	0	0	Serranidae	0	0	2	0	0
Engraulinae	78	2	0	0	0	Siniperca	0	74	0	0	0
Engraulis	53	24	0	0	0	Smegmamorpha	0	3	2	0	0
Enhydra	36	12	0	0	0	Stegastes	0	0	0	60	0
Epinephelinae	0	2	52	0	0	Stichaeidae	5	4	0	0	0
Epinephelus	408516	23342	129	0	0	Stromateoidei	5	4	0	0	0
Etheostomatinae	0	5	0	0	0	Sus	12100	0	0	0	0
Euacanthopterygii	27	187	702	0	0	Synechococcus	0	0	0	1199	249
Euarchontoglires	2	310	0	0	0	Syngnathus	0	0	0	36	0
Eukaryota	534	13	0	0	0	Synodus	0	0	19177	0	0
Eurypterygii	0	72	45	2	0	Thalassoma	0	0	25	0	0
Euteleostei	0	13	0	6	0	Thunnini	12	15	0	0	0
Felis	1783	0	0	0	0	Thunnus	3881	132	0	0	0
Gibbonsia	309	172	20	0	0	Trachichthyoidei	0	29	0	0	0
Girella	195	54	0	0	0	Trachidermus	0	0	0	61	0
Grampus	15	0	0	0	0	Zalophus	73	54	0	0	0
Heterostichus	0	658	0	0	0	Zoarcoidei	10424	508	17	0	0
Holacanthopterygii	0	0	0	2	0

## Sheet: Table S3
Table S3. Visual fish survey counts for each sample site. S, single (1); F, few (2-10); M, many (11-100); C, common (101-1000). Visual surveys were not conducted for the three open water sites. See Table 1 for descriptions of sample sites.
		Sample site
Common name	Genus	SGin	SGout	KFin	KFmid	KFout	SB shallow	RR1	RR2	SB deep
Rockfish	Sebastes	C	M	M	M	C	0	C	C	C
Surfperch	Embiotoca, Rhacochilus	M	M	F	F	F	0	F	M	0
Greenling	Hexagrammos, Ophiodon, Oxylebius	0	0	0	F	F	0	M	M	0
Goby	Rhinogobiops	0	0	0	0	0	0	F	F	0
Sculpin	Scorpaenichthys	0	0	S	S	S	0	0	S	0
Wrasse	Oxyjulis	0	M	C	M	C	0	0	0	F
Flatfish	Citharichthys	F	0	0	0	0	F	0	0	0
Seal	Phocidae	F	F	S	0	0	0	0	0	0
Sea Lion	Zalophus	0	0	0	0	0	0	S	0	0

## Sheet: Table S4
Table S4. Pairwise-comparisons of taxon abundance between (A) habitat types and (B) sample sites within the same habitat. P-values are shown for each comparison (cream=p<0.05, light orange=p<0.01, dark orange= after Bonferonni correction). Comparisons were made with a Kruskal-Wallis test using eDNA read counts scaled and normalized with the DESeq2 package. Samples and filter replicates were group…
BETWEEN HABITAT TYPE																	BETWEEN SAMPLING SITES WITHIN THE SAME HABITAT
	KF vs. SG	KF vs. SBshallow	KF vs. RR	KF vs. SBdeep	KF vs. OW	SG vs. Sbshallow	SG vs. RR	SG vs. SBdeep	SG vs. OW	RR vs. SBshallow	RR vs. SBdeep	RR vs. OW	OW vs. SBshallow	OW vs. SBdeep	SBdeep vs. SBshallow	ALL HABITATS	SG	KF	SBshallow	RR	SBdeep	OW
Greenlings
Hexagrammos	0.0029	0.2664	0.0029	0.0239	0.0005	0.0339	NA	NA	NA	0.0339	NA	NA	0.0105	NA	0.1213	5.88e-05	NA	0.7326	NA	NA	NA	NA
Ophiodon	0.232	0.3938	0.232	0.1868	0.1456	NA	NA	0.0339	NA	NA	0.0339	NA	NA	0.0105	0.1213	0.0228	NA	0.1054	NA	NA	NA	NA
Oxylebius	0.0062	0.0119	0.0333	0.0119	0.0001	0.2888	0.284	0.2888	0.073	0.1674	0.1674	0.0229	NA	NA	NA	0.0001607	0.1213	0.02732	NA	0.0369	NA	NA
Sculpins
Clinocottus	0.0003	NA	NA	NA	NA	0.0181	0.0021	0.0181	0.0003	NA	NA	NA	NA	NA	NA	1.79e-06	0.04953	NA	NA	NA	NA	NA
Scorpaenichthys	0.1949	0.0119	0.099	0.0119	0.0001	0.0181	0.378	0.0181	0.0003	0.0431	0.0431	0.0016	NA	NA	NA	4.98e-05	0.5127	0.05091	NA	0.04953	NA	NA
Surfperch
Embiotoca	0.0548	0.1868	0.0695	0.1868	0.0291	0.0181	0.0021	0.0181	0.0003	NA	NA	NA	NA	NA	NA	0.0002481	0.2752	0.2246	NA	NA	NA	NA
Rhacochilus	0.5651	0.1868	0.0695	0.1868	0.0291	0.1674	0.0585	0.1674	0.0229	NA	NA	NA	NA	NA	NA	0.03651	0.0369	0.2369	NA	NA	NA	NA
Flatfish
Citharichthys	0.0167	0.0769	0.0093	0.0119	0.0045	0.0058	0.0021	0.0058	NA	0.3642	0.1213	0.0003	0.0011	0.0011	0.0495	3.16e-05	NA	0.06053	NA	0.2752	NA	NA
Paralichthyidae	0.0073	0.3058	0.0073	0.4021	0.0016	0.0339	NA	0.0339	NA	0.0339	0.0339	NA	0.0105	0.0105	0.3758	0.0008796	NA	0.06282	NA	NA	NA	NA
Pleuronichthys	0.073	NA	NA	0.0105	NA	0.2888	0.1396	0.5716	0.073	NA	0.0339	NA	NA	0.0105	0.1213	0.01081	0.1213	NA	NA	NA	NA	NA
Rockfish
Sebastes	0.0593	0.7815	0.8137	0.1655	0.0021	0.4386	0.0104	0.5127	0.0008	0.7954	0.1967	0.0008	0.0054	0.0054	0.5127	0.0022	0.04953	0.06646	NA	0.1266	NA	0.1054
Wrasses
Oxyjulis	0.0695	0.1868	0.0695	0.1868	0.0291	NA	NA	NA	NA	NA	NA	NA	NA	NA	NA	0.02275	NA	0.2246	NA	NA	NA	NA
Other bony fishes
Apodichthys	0.073	NA	NA	NA	NA	0.2888	0.1396	0.2888	0.073	NA	NA	NA	NA	NA	NA	0.06753	0.1213	NA	NA	NA	NA	NA
Atherinopsidae	NA	NA	NA	NA	0.1456	NA	NA	NA	0.232	NA	NA	0.232	0.3938	0.3938	NA	0.2899	NA	NA	NA	NA	NA	0.1054
Aulorhynchus	0.232	0.3938	0.232	0.3938	0.1456	NA	NA	NA	NA	NA	NA	NA	NA	NA	NA	0.2899	NA	0.1054	NA	NA	NA	NA
Engraulis	0.7681	1	0.0029	0.711	0.1702	0.5169	0.0074	0.8969	0.0333	0.0339	0.0339	0.001	0.9258	0.1135	0.6579	0.01705	0.1266	0.2019	NA	NA	NA	0.6611
Gibbonsia	0.2871	0.78	0.0167	0.0757	0.0045	0.0201	0.0021	0.0181	0.0003	0.0058	NA	NA	0.0011	NA	0.0369	0.0001476	0.04953	0.02413	NA	NA	NA	NA
Girella	0.1416	0.3938	0.232	0.3788	0.1456	0.0431	0.0074	0.5169	0.0016	NA	0.0339	NA	NA	0.0105	0.1213	0.00474	0.2752	0.1054	NA	NA	NA	NA
Icichthys	0.073	NA	NA	NA	0.1456	0.2888	0.1396	0.2888	0.8798	NA	NA	0.232	0.3938	0.3938	NA	0.276	0.1213	NA	NA	NA	NA	0.1504
Mola	NA	NA	0.073	NA	NA	NA	0.1396	NA	NA	0.2888	0.2888	0.073	NA	NA	NA	0.06753	NA	NA	NA	0.1213	NA	NA
Peprilus	NA	NA	NA	NA	0.1456	NA	NA	NA	0.232	NA	NA	0.232	0.3938	0.3938	NA	0.29	NA	NA	NA	NA	NA	0.1504
Serranidae	NA	NA	NA	0.0011	NA	NA	NA	0.0058	NA	NA	0.0058	NA	NA	0.0011	0.0369	1.56e-06	NA	NA	NA	NA	NA	NA
Stichaeidae	0.0253	0.2748	0.1294	0.2748	0.0665	0.0431	0.0074	0.0431	0.0016	NA	NA	NA	NA	NA	NA	0.001173	0.8273	0.02211	NA	NA	NA	NA
Syngnathus	0.0695	0.3237	0.0695	0.3237	0.4513	0.0339	NA	0.0339	0.1294	0.0339	0.0339	0.1294	0.122	0.122	0.3758	0.0448	NA	0.1914	NA	NA	NA	0.02211
Zoarcoidei	0.0065	NA	NA	NA	NA	0.0897	0.0222	0.0897	0.0065	NA	NA	NA	NA	NA	NA	0.0005764	0.3758	NA	NA	NA	NA	NA
Marine mammals
Enhydra	0.2636	0.122	0.0353	0.122	0.0119	0.1674	0.0585	0.1674	0.0229	NA	NA	NA	NA	NA	NA	0.01383	0.0369	0.03399	NA	NA	NA	NA
Grampus	0.073	0.0105	0.0229	0.0011	0.0001	0.1573	0.4751	0.0152	0.0013	0.3452	0.1151	0.0045	0.3092	0.6439	0.5127	0.000195	0.1213	NA	NA	0.0369	NA	0.1825
Phocidae	0.0015	0.116	0.001	0.0335	0.0005	0.0201	0.0021	0.0201	0.0008	0.0058	0.0339	0.232	0.01	0.1235	0.2752	1.19e-05	0.04953	0.4298	NA	NA	NA	0.1504
Zalophus	0.0353	0.2127	0.0353	0.1096	0.0009	0.0339	NA	0.0058	0.001	0.0339	0.0058	0.001	0.5175	0.1655	0.5127	0.0001535	NA	0.1199	NA	NA	NA	0.02732
Seabirds
Anatidae	0.0229	NA	NA	NA	NA	0.1674	0.0585	0.1674	0.0229	NA	NA	NA	NA	NA	NA	0.007215	0.0369	NA	NA	NA	NA	NA
Larus	0.0253	0.3938	0.232	0.3938	1	0.0431	0.0074	0.0431	0.0253	NA	NA	0.232	0.3938	0.3938	NA	0.01099	0.04953	0.1054	NA	NA	NA	0.1054
Phalacrocorax	0.0323	0.122	0.0353	0.122	0.0119	0.0181	0.0021	0.0181	0.0003	NA	NA	NA	NA	NA	NA	0.0001201	0.04953	0.03399	NA	NA	NA	NA

## Sheet: Table S5
Table S5. Statistical tests of beta-diversity (A) between sites within the same habitat and (B) between habitats (R2 values). Comparisons were made using a PERMANOVA test (adonis). See Table 1 for habitat descriptions. NA, not applicable; *p<0.05, **p<0.01.
A. Between sites within the same habitat
Sample site	R2
OW1 vs. OW2 vs. OW3	.805**
SBdeep	NA
RR1 vs. RR2	0.877**
SBshallow	NA
KFin vs. KFmid vs. KFout	0.735**
SGin vs. SGout	0.625**
B. Between habitat types
Habitat type	OW	SBdeep	RR	SBshallow	KF	SG
OW	NA	0.560*	0.761**	0.592**	0.689**	0.781**
SBdeep	0.560**	NA	0.657**	0.53	0.496**	0.768*
RR	0.761**	0.657*	NA	0.642*	0.578**	0.756**
SBshallow	0.592**	0.53	0.642*	NA	0.338*	0.728**
KF	0.689**	0.496**	0.578**	0.338**	NA	0.478**
SG	0.781**	0.768**	0.756**	0.728*	0.478**	NA
